# Supplementary material for: High-risk spatiotemporal patterns of cutaneous leishmaniasis: a nationwide study in Iran from 2011 to 2020
Source: Infect Dis Poverty. 2023 May 15;12:49. doi: 10.1186/s40249-023-01103-1 (PMC10184363; doi:10.1186/s40249-023-01103-1)
Supplement: Supplementary file 2 — Additional file 2. Case file. [file 40249_2023_1103_MOESM2_ESM.xlsx]

## Sheet: Sheet1
FID	count	month
1	3	1
14	1	1
33	1	1
35	2	1
47	1	1
52	8	1
59	5	1
60	4	1
61	1	1
62	1	1
69	2	1
77	20	1
78	3	1
87	3	1
96	1	1
97	2	1
98	1	1
99	2	1
101	1	1
103	1	1
105	1	1
107	6	1
108	2	1
110	1	1
112	2	1
113	27	1
114	1	1
115	2	1
116	4	1
118	1	1
120	3	1
122	1	1
124	1	1
125	2	1
126	7	1
127	2	1
129	8	1
130	4	1
131	5	1
132	3	1
134	1	1
135	1	1
136	2	1
158	8	1
159	1	1
165	1	1
171	1	1
175	1	1
179	3	1
181	1	1
182	1	1
183	1	1
188	4	1
190	1	1
191	15	1
194	14	1
195	1	1
196	2	1
200	1	1
202	7	1
206	2	1
208	1	1
209	32	1
210	2	1
222	1	1
223	93	1
224	15	1
232	5	1
233	1	1
234	1	1
239	1	1
243	1	1
245	1	1
246	4	1
248	1	1
249	1	1
253	1	1
256	158	1
257	77	1
260	1	1
261	1	1
262	4	1
263	3	1
264	2	1
266	1	1
268	1	1
271	1	1
277	2	1
278	6	1
279	1	1
280	1	1
283	2	1
284	4	1
286	9	1
291	1	1
292	4	1
293	2	1
294	2	1
295	1	1
296	3	1
297	3	1
299	1	1
300	3	1
301	4	1
302	4	1
305	3	1
306	6	1
310	3	1
312	7	1
313	4	1
314	6	1
315	5	1
316	9	1
317	2	1
319	2	1
320	5	1
335	1	1
345	2	1
346	1	1
348	2	1
374	1	1
377	1	1
380	3	1
388	1	1
390	15	1
405	3	1
407	11	1
411	1	1
415	2	1
416	4	1
417	9	1
419	1	1
422	1	1
425	1	1
431	1	1
435	1	1
436	2	1
440	1	1
445	32	1
449	2	1
1	0	2
4	1	2
33	1	2
59	5	2
60	3	2
61	1	2
64	1	2
69	2	2
77	17	2
78	3	2
90	1	2
92	1	2
93	2	2
97	1	2
99	2	2
101	1	2
103	2	2
104	1	2
105	1	2
106	1	2
107	12	2
110	1	2
113	14	2
114	1	2
115	1	2
116	3	2
117	5	2
118	1	2
120	2	2
125	8	2
126	2	2
127	1	2
128	1	2
129	4	2
131	16	2
136	3	2
155	2	2
158	6	2
165	1	2
168	1	2
171	3	2
188	3	2
190	1	2
191	7	2
193	2	2
194	9	2
195	7	2
202	3	2
206	1	2
208	2	2
209	40	2
210	2	2
211	1	2
213	4	2
215	1	2
222	1	2
223	88	2
224	9	2
227	4	2
232	4	2
234	1	2
243	2	2
245	1	2
246	1	2
248	1	2
250	1	2
256	209	2
257	58	2
258	1	2
259	1	2
262	8	2
263	3	2
264	5	2
265	1	2
266	3	2
268	1	2
271	1	2
277	3	2
278	11	2
279	2	2
280	2	2
282	1	2
284	1	2
286	1	2
289	1	2
292	1	2
293	3	2
295	2	2
296	2	2
297	2	2
298	2	2
299	1	2
301	6	2
302	2	2
304	2	2
305	1	2
306	3	2
310	1	2
312	2	2
313	7	2
314	4	2
315	5	2
317	1	2
319	1	2
320	4	2
321	2	2
327	1	2
342	1	2
343	1	2
345	1	2
346	1	2
350	1	2
367	1	2
377	1	2
385	1	2
390	12	2
400	1	2
402	1	2
405	1	2
407	8	2
408	1	2
416	3	2
417	8	2
419	1	2
420	1	2
422	1	2
429	1	2
436	0	2
437	1	2
440	1	2
441	2	2
445	26	2
447	1	2
449	2	2
1	3	3
35	1	3
57	1	3
59	3	3
60	3	3
77	10	3
84	2	3
87	1	3
93	6	3
94	1	3
95	1	3
96	1	3
97	1	3
99	4	3
101	1	3
105	2	3
106	2	3
107	8	3
110	2	3
111	3	3
113	25	3
114	1	3
118	1	3
122	1	3
124	1	3
126	3	3
128	1	3
129	1	3
130	1	3
131	3	3
134	1	3
136	3	3
154	1	3
156	1	3
157	2	3
158	4	3
159	1	3
161	1	3
162	1	3
165	2	3
179	2	3
188	2	3
190	3	3
191	15	3
194	10	3
195	2	3
198	2	3
200	2	3
202	2	3
209	23	3
213	1	3
219	2	3
223	79	3
224	6	3
228	1	3
232	3	3
235	1	3
245	1	3
248	3	3
253	1	3
256	168	3
257	37	3
258	1	3
262	4	3
263	2	3
264	6	3
265	1	3
271	1	3
274	2	3
277	1	3
278	10	3
279	1	3
280	2	3
284	1	3
285	3	3
286	1	3
292	1	3
294	1	3
295	2	3
297	3	3
299	2	3
300	2	3
301	3	3
302	5	3
305	1	3
310	2	3
312	1	3
314	1	3
315	4	3
317	4	3
320	5	3
324	1	3
342	1	3
346	2	3
349	1	3
350	1	3
356	1	3
364	1	3
366	1	3
372	1	3
374	1	3
390	5	3
395	1	3
405	3	3
407	5	3
414	1	3
415	1	3
416	2	3
417	5	3
418	1	3
419	2	3
420	1	3
429	2	3
431	3	3
436	0	3
440	1	3
441	1	3
445	10	3
452	4	3
1	0	4
3	1	4
14	1	4
49	1	4
52	1	4
59	3	4
60	3	4
61	1	4
64	1	4
67	1	4
69	2	4
77	8	4
78	1	4
80	1	4
82	1	4
83	1	4
87	1	4
88	10	4
89	1	4
93	1	4
94	1	4
96	2	4
99	4	4
101	3	4
103	2	4
105	4	4
106	3	4
107	4	4
108	1	4
112	1	4
113	13	4
114	1	4
118	3	4
120	2	4
123	1	4
126	4	4
128	3	4
129	2	4
130	3	4
131	5	4
132	2	4
134	1	4
135	1	4
136	3	4
152	1	4
157	2	4
162	3	4
165	1	4
169	1	4
171	1	4
188	2	4
191	25	4
193	3	4
194	17	4
195	5	4
196	1	4
202	3	4
205	1	4
206	9	4
208	3	4
209	19	4
211	1	4
219	1	4
223	65	4
224	7	4
227	1	4
232	3	4
234	1	4
241	1	4
246	1	4
247	1	4
248	2	4
250	1	4
253	1	4
256	118	4
257	35	4
259	2	4
262	2	4
263	2	4
264	5	4
265	1	4
268	3	4
274	3	4
277	1	4
278	10	4
279	1	4
281	1	4
283	1	4
284	1	4
285	1	4
292	3	4
294	1	4
296	1	4
297	1	4
298	2	4
299	1	4
300	1	4
301	2	4
302	4	4
305	1	4
306	4	4
313	3	4
314	2	4
315	2	4
316	1	4
317	3	4
319	1	4
320	8	4
324	2	4
343	2	4
345	1	4
346	1	4
347	1	4
390	12	4
405	1	4
406	1	4
407	4	4
409	2	4
414	1	4
415	1	4
417	2	4
419	1	4
420	1	4
429	2	4
436	0	4
445	8	4
446	1	4
449	1	4
1	1	5
25	1	5
49	2	5
52	2	5
57	1	5
60	3	5
61	2	5
65	1	5
69	1	5
71	1	5
77	45	5
78	15	5
84	1	5
87	3	5
88	44	5
89	11	5
90	1	5
93	45	5
96	1	5
99	8	5
100	1	5
101	2	5
102	1	5
103	1	5
105	11	5
106	8	5
107	22	5
111	1	5
113	50	5
115	1	5
116	1	5
118	1	5
120	12	5
121	6	5
122	2	5
123	3	5
126	3	5
127	3	5
129	3	5
130	5	5
131	5	5
132	2	5
135	1	5
136	1	5
154	1	5
155	2	5
156	1	5
158	21	5
161	5	5
162	10	5
163	2	5
165	2	5
169	2	5
170	2	5
171	3	5
176	1	5
179	1	5
180	1	5
188	1	5
191	24	5
193	4	5
194	16	5
195	3	5
196	1	5
198	1	5
200	1	5
202	8	5
206	2	5
208	4	5
209	23	5
211	1	5
219	1	5
223	77	5
224	2	5
227	6	5
231	1	5
232	3	5
234	2	5
241	3	5
243	1	5
246	3	5
247	10	5
248	3	5
251	1	5
253	8	5
255	2	5
256	120	5
257	29	5
258	1	5
259	15	5
262	4	5
263	2	5
264	9	5
265	1	5
266	1	5
271	2	5
272	1	5
273	1	5
274	2	5
277	3	5
278	4	5
280	2	5
282	2	5
283	1	5
286	3	5
291	1	5
292	5	5
296	2	5
297	10	5
299	1	5
300	3	5
301	6	5
302	4	5
306	4	5
312	1	5
313	3	5
314	1	5
315	7	5
316	1	5
317	6	5
319	2	5
320	3	5
324	4	5
339	1	5
342	1	5
345	1	5
346	3	5
347	1	5
357	1	5
362	1	5
367	1	5
372	1	5
373	1	5
377	1	5
383	1	5
390	12	5
395	10	5
396	13	5
405	3	5
407	4	5
409	1	5
411	1	5
415	2	5
416	3	5
417	7	5
419	2	5
428	3	5
429	2	5
435	1	5
436	1	5
445	6	5
446	2	5
448	1	5
450	1	5
452	4	5
1	1	6
4	1	6
45	1	6
47	3	6
52	1	6
59	3	6
61	1	6
69	1	6
77	36	6
78	37	6
80	1	6
82	1	6
83	2	6
84	3	6
86	1	6
87	6	6
88	53	6
89	30	6
90	1	6
93	405	6
94	2	6
99	23	6
101	5	6
103	1	6
105	40	6
106	31	6
107	53	6
108	1	6
109	3	6
111	1	6
113	145	6
114	1	6
115	2	6
116	5	6
117	4	6
120	12	6
121	14	6
122	4	6
123	38	6
125	10	6
126	13	6
128	3	6
129	8	6
130	8	6
131	3	6
134	2	6
135	3	6
136	3	6
154	4	6
155	7	6
157	2	6
158	53	6
161	18	6
162	13	6
163	2	6
165	4	6
166	1	6
168	1	6
169	3	6
171	4	6
175	1	6
182	1	6
188	5	6
190	1	6
191	30	6
193	2	6
194	25	6
195	4	6
196	1	6
198	1	6
200	1	6
202	4	6
206	6	6
208	2	6
209	22	6
211	1	6
215	1	6
219	1	6
220	1	6
223	104	6
224	4	6
226	1	6
227	4	6
232	3	6
233	1	6
241	26	6
243	3	6
244	2	6
246	1	6
247	31	6
248	1	6
249	9	6
251	3	6
253	21	6
255	8	6
256	125	6
257	37	6
258	1	6
259	46	6
262	5	6
263	4	6
264	28	6
265	5	6
266	1	6
268	1	6
271	5	6
274	1	6
276	1	6
277	13	6
278	11	6
279	2	6
280	3	6
284	2	6
286	2	6
292	7	6
293	2	6
295	1	6
296	8	6
297	14	6
299	3	6
301	11	6
302	4	6
306	4	6
312	1	6
313	2	6
314	2	6
315	7	6
316	1	6
317	1	6
319	3	6
321	1	6
323	3	6
324	2	6
339	1	6
342	1	6
343	4	6
346	1	6
349	1	6
364	1	6
367	1	6
374	1	6
377	1	6
379	1	6
390	25	6
391	1	6
392	0	6
395	37	6
396	50	6
400	1	6
405	1	6
407	6	6
409	2	6
411	1	6
417	1	6
420	1	6
429	3	6
436	3	6
441	1	6
442	1	6
445	10	6
446	2	6
447	1	6
449	2	6
452	9	6
1	1	7
13	2	7
35	1	7
37	1	7
46	1	7
47	1	7
56	1	7
59	3	7
60	6	7
61	1	7
68	1	7
69	7	7
70	2	7
77	49	7
78	10	7
80	2	7
83	2	7
84	2	7
87	13	7
88	52	7
89	20	7
92	1	7
93	574	7
94	2	7
96	6	7
97	1	7
98	1	7
99	46	7
100	1	7
101	4	7
102	1	7
105	34	7
106	27	7
107	159	7
108	1	7
109	14	7
110	2	7
111	1	7
113	281	7
114	1	7
115	2	7
116	23	7
117	1	7
118	7	7
119	2	7
120	35	7
121	31	7
122	9	7
123	44	7
124	1	7
125	3	7
126	7	7
127	6	7
128	2	7
129	9	7
130	15	7
131	7	7
134	1	7
135	2	7
136	2	7
152	1	7
154	4	7
156	11	7
158	103	7
159	1	7
161	18	7
162	10	7
163	9	7
164	1	7
165	10	7
169	6	7
170	2	7
171	1	7
176	2	7
179	2	7
181	1	7
183	1	7
188	1	7
191	22	7
193	1	7
194	31	7
195	3	7
196	3	7
198	1	7
200	2	7
201	1	7
202	5	7
205	1	7
206	6	7
208	1	7
209	20	7
210	2	7
222	1	7
223	156	7
224	2	7
226	1	7
227	1	7
232	1	7
234	1	7
235	1	7
241	34	7
242	3	7
243	17	7
246	14	7
247	94	7
248	2	7
249	30	7
250	1	7
253	85	7
255	22	7
256	132	7
257	36	7
258	1	7
259	81	7
262	6	7
263	5	7
264	34	7
265	7	7
266	1	7
271	4	7
274	2	7
276	4	7
277	41	7
278	20	7
279	3	7
280	1	7
284	3	7
285	1	7
286	9	7
291	2	7
292	11	7
293	4	7
295	1	7
296	11	7
297	1	7
299	2	7
301	19	7
302	18	7
310	4	7
313	3	7
314	11	7
315	9	7
316	3	7
317	1	7
319	6	7
324	1	7
327	1	7
339	1	7
342	3	7
345	1	7
346	2	7
350	1	7
362	1	7
374	1	7
377	1	7
379	3	7
382	1	7
390	41	7
391	0	7
392	1	7
395	56	7
396	93	7
397	6	7
400	3	7
402	1	7
405	1	7
407	29	7
410	1	7
415	3	7
419	1	7
420	1	7
425	1	7
428	1	7
429	8	7
431	1	7
432	1	7
436	7	7
442	1	7
444	1	7
445	23	7
446	10	7
449	4	7
452	16	7
1	2	8
11	1	8
34	1	8
47	2	8
56	3	8
58	1	8
59	5	8
60	4	8
61	1	8
62	1	8
65	4	8
68	2	8
69	4	8
70	2	8
74	2	8
77	35	8
78	17	8
83	2	8
84	2	8
86	1	8
87	8	8
88	24	8
89	15	8
90	2	8
92	3	8
93	373	8
94	5	8
95	1	8
96	8	8
97	6	8
98	3	8
99	33	8
100	1	8
101	4	8
102	1	8
103	1	8
105	34	8
106	27	8
107	283	8
108	6	8
109	11	8
110	3	8
113	348	8
114	2	8
115	6	8
116	46	8
117	11	8
118	12	8
119	4	8
120	41	8
121	22	8
122	11	8
123	38	8
124	2	8
125	11	8
126	23	8
127	25	8
128	1	8
129	26	8
130	16	8
131	4	8
132	1	8
134	3	8
135	5	8
136	7	8
154	4	8
155	3	8
156	7	8
157	6	8
158	85	8
159	1	8
160	3	8
161	8	8
162	10	8
163	3	8
164	2	8
165	5	8
169	2	8
170	2	8
175	2	8
176	1	8
179	1	8
181	2	8
182	3	8
190	1	8
191	28	8
193	1	8
194	40	8
195	4	8
196	2	8
198	1	8
200	2	8
202	4	8
208	1	8
209	22	8
213	1	8
223	121	8
224	11	8
227	4	8
232	1	8
234	1	8
241	20	8
242	1	8
243	5	8
244	1	8
246	12	8
247	63	8
248	3	8
249	42	8
250	4	8
251	2	8
253	171	8
255	47	8
256	169	8
257	39	8
258	1	8
259	50	8
262	6	8
263	2	8
264	39	8
265	7	8
268	1	8
271	7	8
272	2	8
274	3	8
276	1	8
277	14	8
278	15	8
279	2	8
280	1	8
282	2	8
283	1	8
284	7	8
291	5	8
292	15	8
293	2	8
294	2	8
296	20	8
297	12	8
300	1	8
301	8	8
302	23	8
306	13	8
310	2	8
312	2	8
313	3	8
314	6	8
315	6	8
316	2	8
319	7	8
320	4	8
324	1	8
327	1	8
337	1	8
339	2	8
342	2	8
343	1	8
345	2	8
346	2	8
349	1	8
354	2	8
356	1	8
357	1	8
373	3	8
374	1	8
376	1	8
380	1	8
383	3	8
385	1	8
386	1	8
390	79	8
391	1	8
392	2	8
395	46	8
396	44	8
397	5	8
402	1	8
405	3	8
406	1	8
407	38	8
411	1	8
415	1	8
416	1	8
417	3	8
419	1	8
429	3	8
431	1	8
435	12	8
436	8	8
440	1	8
441	2	8
444	1	8
445	17	8
446	10	8
447	1	8
449	6	8
452	39	8
1	7	9
3	1	9
13	1	9
25	1	9
36	1	9
45	1	9
47	2	9
56	2	9
57	1	9
59	8	9
60	4	9
61	3	9
62	1	9
64	1	9
65	7	9
68	1	9
69	7	9
70	5	9
75	2	9
76	5	9
77	33	9
78	6	9
82	1	9
84	7	9
87	6	9
88	15	9
89	11	9
90	2	9
93	185	9
94	6	9
96	2	9
97	3	9
98	2	9
99	32	9
101	12	9
102	1	9
103	3	9
105	23	9
106	18	9
107	324	9
108	4	9
109	10	9
110	1	9
111	1	9
112	3	9
113	364	9
114	1	9
115	5	9
116	68	9
117	8	9
118	6	9
119	8	9
120	44	9
121	19	9
122	11	9
123	40	9
124	1	9
125	6	9
126	35	9
127	30	9
128	2	9
129	20	9
130	13	9
131	14	9
132	3	9
133	1	9
134	8	9
135	8	9
136	5	9
154	3	9
155	6	9
156	4	9
158	59	9
161	12	9
162	18	9
163	2	9
165	8	9
168	1	9
169	1	9
170	2	9
171	1	9
173	1	9
175	2	9
180	2	9
182	3	9
190	2	9
191	28	9
192	1	9
193	7	9
194	55	9
195	11	9
196	5	9
200	2	9
201	1	9
202	13	9
206	3	9
208	4	9
209	27	9
223	99	9
224	2	9
227	7	9
228	1	9
232	4	9
235	1	9
241	16	9
242	2	9
243	1	9
244	3	9
246	13	9
247	28	9
248	3	9
249	30	9
250	4	9
251	2	9
253	75	9
255	25	9
256	235	9
257	75	9
258	1	9
259	21	9
262	6	9
264	9	9
265	2	9
267	1	9
268	2	9
270	1	9
271	2	9
272	1	9
274	2	9
276	2	9
277	23	9
278	13	9
279	2	9
280	2	9
284	2	9
289	1	9
290	1	9
292	20	9
293	3	9
294	1	9
295	1	9
296	28	9
297	14	9
299	3	9
300	2	9
301	24	9
302	39	9
304	7	9
305	4	9
306	6	9
310	3	9
312	4	9
313	6	9
314	7	9
315	3	9
316	5	9
317	4	9
319	10	9
320	5	9
321	1	9
327	3	9
330	2	9
331	1	9
333	1	9
340	1	9
342	2	9
343	1	9
345	1	9
347	1	9
350	6	9
357	3	9
360	2	9
376	1	9
382	1	9
383	1	9
386	2	9
390	76	9
391	2	9
392	1	9
395	20	9
396	8	9
397	3	9
400	1	9
406	3	9
407	67	9
414	1	9
415	1	9
416	1	9
417	4	9
418	1	9
419	2	9
420	1	9
429	8	9
435	4	9
436	6	9
437	2	9
442	3	9
445	20	9
446	4	9
449	3	9
450	4	9
452	15	9
1	2	10
4	1	10
10	1	10
13	1	10
17	1	10
25	2	10
31	1	10
33	1	10
45	2	10
49	3	10
56	1	10
59	9	10
60	4	10
61	1	10
62	1	10
64	2	10
65	3	10
69	4	10
71	1	10
74	1	10
76	1	10
77	31	10
78	2	10
83	2	10
85	1	10
86	1	10
87	4	10
88	10	10
89	3	10
93	93	10
94	5	10
96	3	10
97	4	10
99	10	10
101	2	10
102	1	10
104	1	10
105	8	10
106	7	10
107	218	10
108	5	10
109	5	10
110	1	10
111	1	10
112	2	10
113	276	10
114	1	10
115	4	10
116	27	10
117	14	10
118	6	10
119	7	10
120	37	10
121	1	10
122	8	10
123	8	10
125	9	10
126	31	10
127	45	10
128	4	10
129	16	10
130	18	10
131	18	10
132	5	10
134	10	10
135	7	10
136	5	10
154	3	10
155	4	10
156	3	10
157	2	10
158	20	10
161	2	10
162	10	10
163	4	10
165	9	10
168	1	10
170	1	10
171	5	10
179	4	10
182	1	10
188	3	10
190	1	10
191	25	10
193	4	10
194	63	10
195	5	10
196	3	10
198	5	10
202	10	10
206	1	10
208	3	10
209	33	10
210	2	10
213	1	10
215	5	10
222	1	10
223	92	10
224	3	10
227	16	10
228	2	10
232	1	10
234	4	10
237	1	10
238	1	10
242	2	10
243	1	10
244	1	10
246	9	10
247	3	10
248	4	10
249	4	10
250	2	10
253	23	10
255	9	10
256	233	10
257	83	10
259	19	10
262	11	10
264	6	10
265	1	10
272	1	10
277	5	10
278	13	10
279	2	10
280	1	10
282	1	10
284	3	10
286	2	10
292	22	10
293	12	10
294	1	10
296	34	10
297	11	10
299	1	10
300	1	10
301	40	10
302	64	10
304	46	10
305	5	10
306	39	10
310	8	10
312	2	10
313	22	10
314	6	10
315	6	10
316	13	10
317	4	10
319	11	10
320	1	10
323	1	10
324	1	10
327	3	10
331	1	10
340	1	10
343	2	10
345	4	10
347	1	10
354	4	10
356	1	10
360	1	10
373	1	10
379	1	10
383	1	10
388	2	10
390	52	10
391	1	10
392	1	10
395	9	10
396	2	10
400	1	10
402	2	10
405	1	10
407	56	10
411	1	10
415	2	10
416	1	10
417	3	10
418	1	10
419	4	10
427	1	10
429	2	10
431	1	10
435	1	10
436	8	10
437	3	10
440	1	10
441	1	10
442	2	10
445	14	10
446	2	10
447	1	10
449	5	10
451	2	10
452	10	10
1	1	11
4	1	11
13	3	11
25	2	11
38	1	11
45	1	11
57	1	11
58	1	11
59	4	11
60	5	11
61	3	11
62	4	11
65	6	11
69	2	11
70	1	11
76	2	11
77	18	11
78	4	11
83	2	11
87	2	11
88	12	11
89	2	11
93	22	11
96	1	11
97	2	11
99	8	11
101	3	11
102	1	11
104	1	11
105	6	11
106	4	11
107	94	11
108	2	11
109	1	11
111	1	11
112	2	11
113	115	11
114	2	11
115	6	11
116	8	11
117	11	11
118	7	11
119	1	11
120	12	11
121	2	11
122	3	11
123	16	11
125	3	11
126	47	11
127	34	11
128	4	11
129	25	11
130	11	11
131	7	11
132	1	11
134	15	11
135	11	11
136	9	11
154	1	11
155	2	11
158	4	11
160	1	11
161	4	11
163	2	11
165	3	11
166	1	11
168	1	11
170	1	11
171	2	11
179	14	11
182	3	11
183	1	11
188	2	11
191	33	11
192	1	11
193	8	11
194	79	11
195	3	11
198	3	11
202	20	11
205	2	11
206	2	11
208	1	11
209	41	11
213	10	11
215	2	11
222	1	11
223	87	11
224	11	11
227	11	11
228	1	11
232	3	11
233	1	11
234	1	11
238	3	11
241	2	11
242	2	11
243	1	11
245	1	11
246	4	11
248	4	11
249	3	11
250	1	11
253	13	11
255	1	11
256	268	11
257	85	11
258	2	11
259	6	11
262	4	11
263	4	11
264	10	11
265	2	11
266	2	11
268	2	11
271	3	11
272	2	11
277	2	11
278	9	11
279	1	11
280	4	11
282	1	11
284	5	11
285	1	11
292	33	11
293	14	11
294	6	11
296	22	11
297	7	11
299	6	11
300	1	11
301	37	11
302	103	11
304	20	11
305	6	11
306	31	11
310	2	11
312	3	11
313	24	11
314	5	11
315	3	11
316	16	11
317	3	11
319	17	11
320	6	11
323	1	11
324	2	11
327	1	11
336	1	11
343	2	11
345	2	11
349	1	11
350	1	11
354	2	11
356	1	11
360	1	11
390	26	11
391	1	11
392	0	11
395	2	11
397	1	11
400	2	11
405	1	11
407	37	11
411	1	11
415	5	11
416	1	11
417	2	11
419	2	11
420	1	11
425	1	11
436	2	11
444	2	11
445	13	11
446	2	11
449	1	11
451	1	11
452	14	11
453	1	11
1	0	12
13	1	12
33	1	12
46	1	12
52	1	12
57	1	12
59	4	12
60	1	12
63	1	12
64	1	12
69	1	12
74	2	12
76	2	12
77	14	12
78	7	12
84	2	12
86	2	12
87	4	12
88	5	12
89	1	12
93	19	12
94	2	12
96	1	12
97	2	12
98	3	12
99	1	12
101	1	12
103	3	12
105	3	12
106	3	12
107	47	12
111	1	12
113	84	12
114	1	12
115	3	12
117	5	12
118	5	12
119	2	12
120	12	12
121	2	12
122	3	12
123	15	12
125	4	12
126	19	12
127	16	12
129	13	12
130	7	12
131	7	12
132	1	12
133	2	12
134	8	12
135	4	12
136	4	12
158	4	12
163	1	12
171	2	12
175	1	12
176	1	12
179	14	12
182	3	12
191	18	12
193	1	12
194	42	12
195	1	12
196	3	12
202	8	12
208	1	12
209	44	12
213	5	12
223	78	12
224	14	12
227	2	12
228	1	12
231	1	12
232	2	12
234	3	12
241	1	12
243	2	12
244	1	12
246	2	12
248	3	12
249	3	12
253	1	12
256	253	12
257	81	12
259	7	12
260	1	12
261	1	12
262	6	12
263	1	12
264	5	12
265	1	12
266	1	12
271	1	12
274	3	12
277	2	12
278	6	12
279	1	12
282	1	12
284	4	12
285	1	12
286	2	12
292	15	12
293	17	12
294	4	12
295	1	12
296	10	12
297	4	12
300	1	12
301	32	12
302	77	12
304	23	12
305	6	12
306	17	12
310	4	12
312	3	12
313	16	12
314	5	12
315	7	12
317	2	12
319	7	12
320	3	12
321	1	12
323	1	12
333	1	12
343	1	12
346	2	12
348	1	12
350	1	12
354	2	12
360	1	12
361	1	12
362	1	12
367	1	12
383	1	12
387	2	12
390	16	12
395	1	12
402	1	12
405	2	12
407	24	12
409	1	12
415	3	12
416	1	12
417	3	12
419	1	12
425	1	12
429	1	12
431	1	12
436	1	12
438	1	12
440	1	12
441	1	12
442	1	12
444	1	12
445	8	12
449	6	12
450	1	12
452	4	12
37	3	13
47	2	13
56	1	13
49	1	13
10	1	13
78	2	13
98	1	13
87	2	13
77	9	13
1	1	13
195	2	13
202	3	13
196	1	13
194	15	13
200	2	13
191	3	13
59	4	13
62	2	13
65	2	13
435	1	13
436	3	13
442	1	13
428	1	13
74	1	13
69	1	13
71	1	13
284	2	13
286	1	13
282	1	13
266	3	13
273	3	13
271	1	13
251	1	13
264	19	13
265	4	13
262	7	13
253	1	13
258	2	13
280	4	13
249	2	13
277	3	13
257	129	13
248	2	13
274	1	13
[truncated: 15,910 more rows]
