# Supplementary material for: High-risk spatiotemporal patterns of cutaneous leishmaniasis: a nationwide study in Iran from 2011 to 2020
Source: Infect Dis Poverty. 2023 May 15;12:49. doi: 10.1186/s40249-023-01103-1 (PMC10184363; doi:10.1186/s40249-023-01103-1)
Supplement: Supplementary file 3 — Additional file 3. Coordinate file. [file 40249_2023_1103_MOESM3_ESM.xls]

## Sheet: Coordinates File_LatLong2
FID	CENTROID_X	CENTROID_Y
0	50.78	36.2162
1	51.1536	35.9583
2	50.4337	35.7036
3	50.5255	35.8966
4	50.8277	36.0031
5	50.9824	35.7395
6	50.7774	35.817
7	47.6906	39.0444
8	47.9642	39.3395
9	47.5428	39.3615
10	47.8533	39.5535
11	47.7569	38.5608
12	48.1053	37.994
13	48.2685	38.2657
14	48.4658	38.3911
15	48.0089	38.1969
16	48.2769	37.7185
17	48.5464	37.4279
18	48.0669	39.0247
19	47.1346	38.9367
20	47.3644	38.851
21	46.9426	39.0622
22	45.7411	38.2414
23	45.6536	38.5575
24	45.8611	38.8363
25	46.2892	38.0666
26	46.4471	38.6011
27	47.1259	38.511
28	46.8194	38.229
29	47.4682	37.9778
30	45.8705	37.8695
31	45.9041	37.7278
32	46.033	37.5483
33	46.4262	37.3672
34	46.0056	37.3273
35	46.2161	37.1288
36	46.8159	37.8041
37	47.7274	37.467
38	46.9078	37.4245
39	47.117	37.0623
40	44.373	39.0961
41	44.7601	38.6049
42	44.838	39.1395
43	45.0962	39.1997
44	44.5917	39.4467
45	44.6506	38.1392
46	45.0219	38.8811
47	44.9273	37.6174
48	45.0576	37.0714
49	46.2017	37.0103
50	45.4491	36.9785
51	45.4655	36.2313
52	46.1488	36.5554
53	45.7402	36.6619
54	45.2252	36.6836
55	46.6519	36.6778
56	47.1285	36.5056
57	50.3495	30.021
58	50.6347	29.6142
59	50.9438	29.0832
60	51.3543	29.2425
61	51.6768	28.0224
62	51.6238	28.4401
63	52.2351	27.9391
64	51.2509	28.8103
65	52.2732	27.7436
66	52.7254	27.4171
67	50.4637	31.9088
68	50.7752	31.9268
69	50.7978	32.3117
70	50.5719	32.2255
71	50.0381	32.4195
72	50.8936	32.5487
73	50.6519	32.5909
74	51.1547	31.8672
75	50.9845	31.5745
76	50.855	31.4191
77	51.2818	33.9209
78	51.8801	34.1722
79	54.9205	33.7931
80	50.0026	32.8518
81	50.0894	33.1564
82	50.4042	32.975
83	51.0486	32.9693
84	50.958	32.7864
85	50.3806	33.2516
86	50.3887	33.4485
87	51.1853	33.3013
88	52.6153	33.5901
89	51.9086	33.5716
90	53.6918	33.4038
91	50.5341	32.7473
92	51.6188	31.9805
93	52.4466	32.2464
94	51.8853	31.8642
95	51.5141	32.278
96	51.2271	32.3982
97	51.5253	32.5214
98	51.5126	32.6844
99	51.7542	33.0227
100	51.6047	31.2813
101	52.435	31.2123
102	53.1379	30.5672
103	51.3826	30.0133
104	51.3735	30.3997
105	52.0089	30.2467
106	52.397	30.0133
107	52.6501	30.1021
108	52.4724	30.6743
109	53.1664	30.1361
110	53.6504	30.4825
111	52.2103	28.6252
112	52.5652	28.8969
113	52.3758	29.5799
114	51.7081	29.7804
115	53.1673	28.93
116	53.7889	28.9503
117	54.0133	29.1444
118	53.1216	29.2328
119	52.7214	29.2197
120	53.2678	29.5006
121	53.8592	29.6142
122	52.831	29.7253
123	53.3895	29.8321
124	53.7016	30.0921
125	54.6651	29.2237
126	54.441	27.8111
127	53.0671	27.9682
128	52.9116	28.3429
129	53.4403	28.5899
130	54.4802	28.2902
131	54.902	28.5322
132	53.3458	27.4047
133	52.7597	27.6354
134	53.7064	27.6507
135	53.874	27.872
136	51.7198	29.4697
137	48.7364	38.3511
138	48.7895	37.8835
139	48.959	37.5316
140	49.4167	37.4634
141	49.3051	37.3573
142	49.1454	37.1831
143	49.3807	37.088
144	49.0364	37.4017
145	50.3222	36.8791
146	50.1409	36.9635
147	50.1084	37.1204
148	50.0361	37.2212
149	49.9027	36.9466
150	49.6901	37.2565
151	49.9848	37.3311
152	49.6223	36.8
153	49.651	37.3948
154	54.1485	37.148
155	54.5314	37.1637
156	55.0999	36.9558
157	55.3422	36.9895
158	55.107	37.5619
159	55.463	37.1384
160	55.6757	37.3281
161	55.5815	37.5579
162	55.9201	37.8563
163	54.8566	36.8416
164	54.157	36.9215
165	54.5084	36.7505
166	54.1992	36.6818
167	53.951	36.7622
168	48.0318	34.7806
169	48.37	34.9836
170	48.3974	35.3649
171	48.8022	34.8219
172	49.1965	35.0887
173	48.8762	35.4703
174	49.2296	35.3477
175	48.2513	34.2205
176	48.8016	34.3209
177	48.3344	34.5417
178	55.8181	26.791
179	56.0122	28.2416
180	53.2601	27.1355
181	54.4923	27.195
182	56.2446	27.5317
183	57.3356	26.938
184	55.5022	27.2835
185	57.1575	27.6077
186	58.1836	26.4428
187	57.2304	26.4885
188	58.2834	25.8672
189	54.7555	26.1244
190	54.6044	26.8373
191	46.2745	33.2478
192	46.0356	33.7285
193	46.1676	33.8861
194	47.2845	32.6616
195	47.5444	32.8489
196	47.5766	33.0248
197	47.0305	33.3135
198	46.5889	33.3081
199	46.6757	33.6076
200	46.6653	33.7579
201	47.2235	33.787
202	46.3366	33.5602
203	56.2886	31.3768
204	57.1591	31.3227
205	54.9933	30.2393
206	55.9039	30.5292
207	55.2957	30.8357
208	55.6975	29.3518
209	58.0714	30.4093
210	56.2927	30.9391
211	56.6948	29.7754
212	56.9942	29.2379
213	56.4975	29.013
214	56.5363	28.4314
215	58.4541	27.8942
216	58.9471	28.5097
217	59.1775	29.1022
218	57.6785	27.3244
219	58.4038	27.1689
220	57.6403	27.8473
221	57.253	28.1609
222	58.1501	28.407
223	58.5165	29.3267
224	57.4986	28.7798
225	58.6543	28.9763
226	45.9704	34.0718
227	45.603	34.2033
228	45.8822	34.5414
229	46.2873	34.8589
230	46.2687	35.0639
231	47.4685	34.3353
232	47.0141	34.2996
233	47.9213	34.4777
234	46.6813	34.0259
235	47.5085	34.574
236	47.5506	34.8621
237	46.2425	34.4044
238	46.0585	34.7875
239	46.5891	34.7395
240	56.9078	38.0944
241	56.6737	37.0304
242	56.5948	37.6765
243	56.2432	37.1534
244	57.8987	37.5419
245	58.1797	37.1908
246	57.35	37.5567
247	57.5616	36.9544
248	58.5956	37.1149
249	59.014	37.3577
250	59.9127	36.8375
251	58.4072	36.3293
252	57.0777	36.2912
253	57.4817	36.5999
254	58.0046	36.4964
255	56.992	36.685
256	59.8176	36.2504
257	59.3259	36.2858
258	58.9987	36.764
259	60.7838	36.2969
260	58.7349	35.0189
261	59.723	35.2965
262	59.124	35.4685
263	59.8837	35.695
264	60.6342	35.3346
265	60.9503	35.7099
266	60.2809	35.053
267	58.0952	34.6011
268	58.8631	34.3763
269	60.0441	34.4103
270	59.4016	34.8296
271	60.6955	34.7684
272	58.2062	35.1781
273	57.3813	35.1725
274	58.5559	35.2386
275	58.4646	35.5223
276	57.9685	35.8554
277	57.3974	35.9337
278	58.6044	36.1899
279	59.1042	36.0506
280	59.1697	36.5419
281	58.0239	33.9946
282	56.8264	33.3061
283	57.4299	34.0236
284	59.2717	33.055
285	58.2454	33.3632
286	59.1725	33.7234
287	60.1929	33.548
288	58.6889	32.3026
289	59.7494	31.5065
290	60.0952	32.4476
291	60.134	32.9476
292	48.1245	32.1537
293	48.8814	31.8845
294	48.8248	32.2372
295	49.317	31.9517
296	48.8414	32.5736
297	48.3284	32.6975
298	49.1806	32.4273
299	49.9744	31.8728
300	49.543	32.3064
301	48.0645	31.7268
302	48.6853	31.2181
303	48.6354	31.0689
304	49.3987	30.9426
305	49.6625	31.2179
306	47.9078	31.2819
307	48.4483	31.5001
308	48.9749	31.5148
309	49.4051	31.5382
310	49.9061	31.4833
311	48.6069	30.1819
312	48.1958	30.6866
313	49.2133	30.5128
314	48.6796	30.6432
315	50.2338	30.5203
316	49.7363	30.3065
317	49.7225	30.7583
318	49.9066	30.7481
319	48.3665	31.8655
320	50.4911	31.0588
321	50.125	31.013
322	50.3636	30.9887
323	51.2622	31.0209
324	50.7514	30.2938
325	50.8747	30.7722
326	51.0729	30.4599
327	51.3509	30.7308
328	50.8643	31.1883
329	45.8633	35.9964
330	46.3877	36.1567
331	46.9771	35.9478
332	47.6602	35.9451
333	46.9264	34.9505
334	46.4141	35.2324
335	46.3662	35.5717
336	46.9212	35.3706
337	47.8464	35.2304
338	47.38	35.3342
339	47.8377	34.0614
340	48.7522	33.8897
341	47.4201	33.2732
342	47.9794	33.1272
343	47.394	33.5447
344	47.9514	33.5913
345	48.5683	33.3853
346	49.4161	33.1242
347	49.4383	33.503
348	49.0657	33.5202
349	48.1701	33.8285
350	50.0422	35.0739
351	50.3428	35.3628
352	49.2275	34.346
353	49.3108	34.7179
354	49.818	34.1386
355	49.8563	34.8158
356	50.4524	33.8843
357	50.757	34.018
358	49.6351	34.6057
359	50.0567	34.4325
360	49.3044	33.8916
361	49.9966	33.667
362	50.8371	36.6031
363	50.5579	36.7784
364	52.2439	36.1152
365	51.89	36.2743
366	51.2584	36.4038
367	51.603	36.4365
368	52.3246	36.6067
369	51.0891	36.4363
370	51.1572	36.6494
371	52.5226	36.6456
372	52.9486	36.054
373	53.3561	36.322
374	52.6227	36.3027
375	52.8414	36.2672
376	52.8798	36.4564
377	53.557	36.5128
378	52.8177	36.5768
379	52.9127	36.6731
380	52.6998	36.6667
381	53.256	36.5967
382	53.7903	36.7077
383	53.6759	36.6619
384	49.866	36.4726
385	49.9632	35.7936
386	50.1917	36.2226
387	50.3572	36.0883
388	49.5492	36.0105
389	49.2346	35.6694
390	51.1123	34.7188
391	50.9007	34.3758
392	50.4473	34.7386
393	56.0622	36.6254
394	53.4022	35.8883
395	54.3526	35.5608
396	55.6154	35.4375
397	53.806	35.0436
398	53.1512	34.9249
399	52.6392	34.903
400	52.1806	34.9478
401	60.7945	30.9856
402	61.6704	31.2051
403	61.3353	28.848
404	61.1357	30.5313
405	61.5877	31.029
406	61.6378	30.8219
407	60.1947	29.6356
408	59.3106	27.4138
409	62.587	27.1709
410	61.8808	27.3106
411	59.8564	26.3082
412	59.5319	26.7102
413	60.8196	26.0558
414	61.6513	26.2503
415	60.1631	25.6276
416	61.3965	25.4867
417	60.9022	25.5332
418	60.6435	28.4554
419	61.4661	28.0987
420	61.1603	26.688
421	61.6636	26.9864
422	60.1089	27.8358
423	60.2977	27.2542
424	62.5367	27.7327
425	59.4289	25.7416
426	60.1483	26.7562
427	52.6626	35.7061
428	50.7163	35.6097
429	51.7622	35.1315
430	51.7595	35.3237
431	51.2844	35.3438
432	51.0566	35.4977
433	51.1731	35.5268
434	51.5751	35.4151
435	51.7856	35.4553
436	51.4067	35.7272
437	51.2592	35.5855
438	52.1786	35.6248
439	51.7967	35.6915
440	51.0359	35.6046
441	51.1147	35.7011
442	51.6077	35.9121
443	56.1289	32.0194
444	55.4111	31.6588
445	54.5215	31.9337
446	54.7737	32.6059
447	53.5409	32.0141
448	54.0467	31.9838
449	53.3918	31.0994
450	53.8284	31.463
451	54.6512	31.3462
452	54.2424	30.3651
453	48.224	36.8461
454	48.884	36.9463
455	47.5866	36.646
456	48.4915	35.9933
457	48.205	36.345
458	48.8353	36.4791
459	49.1559	36.1647
460	49.1667	36.2696
