# Supplementary material for: High-risk spatiotemporal patterns of cutaneous leishmaniasis: a nationwide study in Iran from 2011 to 2020
Source: Infect Dis Poverty. 2023 May 15;12:49. doi: 10.1186/s40249-023-01103-1 (PMC10184363; doi:10.1186/s40249-023-01103-1)
Supplement: Supplementary file 4 — Additional file 4. Population file. [file 40249_2023_1103_MOESM4_ESM.xlsx]

## Sheet: Sheet2
FID	Population
0	16815
1	1973470
2	37876
3	152437
4	182564
5	271829
6	77409
7	20428
8	51404
9	32506
10	145095
11	149941
12	20864
13	605992
14	60659
15	18200
16	22127
17	86731
18	56473
19	46125
20	20701
21	32995
22	135421
23	244971
24	61358
25	1773033
26	52650
27	133829
28	69093
29	125341
30	158270
31	110311
32	70852
33	262604
34	134892
35	111319
36	94769
37	182848
38	57199
39	31071
40	45060
41	348664
42	55682
43	42170
44	94751
45	196546
46	47292
47	1040565
48	73886
49	273949
50	127671
51	118849
52	251409
53	236849
54	138864
55	92456
56	80556
57	34828
58	102484
59	298594
60	252047
61	60612
62	86319
63	70051
64	76706
65	107801
66	73958
67	48880
68	50976
69	315980
70	95286
71	41535
72	34616
73	28326
74	122483
75	53728
76	155953
77	364482
78	103517
79	19761
80	35654
81	24163
82	49890
83	319205
84	71575
85	33049
86	90086
87	234667
88	42105
89	43977
90	39261
91	32479
92	34511
93	2243249
94	159797
95	150441
96	262912
97	249814
98	319727
99	122419
100	74109
101	100831
102	50522
103	117527
104	44386
105	51166
106	39883
107	323434
108	93763
109	30118
110	27418
111	45459
112	121417
113	1812897
114	54876
115	42263
116	205187
117	68850
118	38114
119	83883
120	54864
121	32224
122	56104
123	42725
124	23000
125	81067
126	173189
127	41359
128	71203
129	186269
130	73199
131	201489
132	91782
133	64827
134	53907
135	40731
136	211341
137	91257
138	200649
139	69865
140	139016
141	125074
142	92310
143	54226
144	52649
145	147399
146	43225
147	140686
148	167544
149	46975
150	902111
151	108130
152	94720
153	54860
154	68773
155	132733
156	86210
157	96803
158	348744
159	75483
160	63173
161	117319
162	60953
163	140709
164	79978
165	480541
166	71270
167	46130
168	100901
169	119082
170	126062
171	676105
172	39359
173	68588
174	38999
175	178787
176	288685
177	101666
178	148993
179	69625
180	50596
181	80492
182	680366
183	259221
184	56148
185	124522
186	35085
187	45723
188	58884
189	7402
190	159358
191	29797
192	10554
193	49491
194	65630
195	47851
196	43708
197	15614
198	21138
199	14404
200	42105
201	15276
202	224590
203	21205
204	43198
205	103975
206	311214
207	36897
208	324103
209	738724
210	138133
211	81983
212	35362
213	84103
214	38510
215	105992
216	88410
217	67096
218	65705
219	76495
220	95848
221	34000
222	82438
223	228241
224	308858
225	54228
226	57007
227	23929
228	85342
229	75169
230	60431
231	78350
232	1083833
233	76216
234	140876
235	70757
236	81661
237	35987
238	35219
239	47657
240	59210
241	36673
242	101727
243	25475
244	146140
245	49271
246	324083
247	120513
248	174495
249	72355
250	36237
251	37539
252	21911
253	54488
254	37181
255	49175
256	3372660
257	69640
258	53013
259	97519
260	51409
261	67695
262	224626
263	99001
264	224245
265	43426
266	54615
267	31207
268	88753
269	138972
270	60689
271	117564
272	51701
273	75631
274	143650
275	25014
276	24261
277	282049
278	395145
279	56635
280	102000
281	45523
282	72617
283	26064
284	261324
285	33312
286	116181
287	40155
288	27600
289	51449
290	40959
291	53714
292	136389
293	192028
294	65468
295	113419
296	443971
297	171412
298	37963
299	198871
300	47629
301	107989
302	1302591
303	105872
304	54004
305	113776
306	38886
307	53762
308	96484
309	22119
310	105384
311	298090
312	170976
313	296271
314	138480
315	180593
316	38762
317	92335
318	17654
319	69331
320	131351
321	38136
322	21812
323	42539
324	124096
325	33543
326	21690
327	280009
328	19876
329	158690
330	226451
331	80040
332	89162
333	102856
334	44940
335	195263
336	501402
337	140192
338	64015
339	143973
340	326452
341	39058
342	73744
343	166658
344	41756
345	506471
346	137534
347	74936
348	174508
349	75559
350	283538
351	63907
352	54018
353	36441
354	591756
355	24913
356	55342
357	51621
358	28994
359	16357
360	117571
361	105017
362	166132
363	74179
364	401639
365	121531
366	116542
367	138913
368	98407
369	23648
370	52832
371	60031
372	43913
373	504298
374	531930
375	24834
376	309199
377	119511
378	19376
379	77576
380	135191
381	55053
382	40078
383	168769
384	596932
385	122994
386	242865
387	94536
388	172636
389	43798
390	1249732
391	20588
392	21963
393	38718
394	47475
395	94190
396	218628
397	196521
398	15523
399	13884
400	77421
401	48471
402	63979
403	45357
404	41017
405	165666
406	74896
407	672589
408	67857
409	162035
410	85095
411	106765
412	49161
413	61076
414	94891
415	78015
416	79911
417	203293
418	44176
419	129645
420	91274
421	70579
422	193737
423	60577
424	29626
425	20197
426	35129
427	33558
428	377292
429	283742
430	86601
431	349700
432	291516
433	536329
434	269138
435	350966
436	8737510
437	548620
438	125480
439	169060
440	744210
441	316636
442	47279
443	17221
444	50845
445	656474
446	97960
447	99727
448	32566
449	51552
450	43893
451	51733
452	36562
453	521302
454	46641
455	39425
456	164493
457	36641
458	29480
459	151528
460	67951
